# Supplementary material for: Global phenotypic characterisation of human platelet lysate expanded MSCs by high-throughput flow cytometry
Source: Sci Rep. 2018 Mar 2;8:3907. doi: 10.1038/s41598-018-22326-5 (PMC5834600; doi:10.1038/s41598-018-22326-5)
Supplement: Supplementary file 2 — Supplementary Table S1 [file 41598_2018_22326_MOESM2_ESM.xlsx]

## Sheet: % +ve cells of 1 paired MSC
Supplementary Table S1: Surface protein screening of MSC-PLT and MSC-FCS
Lyoplate layout														% positive cells MSC-FCS (n=1; >5.5%)														% positive cells MSC-PLT (n=1; >5.5%)
Plate 1:														Plate 1:														Plate 1:
	1	2	3	4	5	6	7	8	9	10	11	12			1	2	3	4	5	6	7	8	9	10	11	12			1	2	3	4	5	6	7	8	9	10	11	12
A	empty	GITR	NKp80	CD1a	CD19	CD30	CD49a	CD64	CD86	CD107a	CD142	CD169 (Siglec-1)		A	1.94	2.21	1.51	1.93	1.64	2.16	95.76	3.37	2.09	19.36	20.13	1.8		A	1.14	1.61	1.35	1.39	1.25	1.23	99.36	4.01	1.04	8.85	27.94	1.29		CUT-OFF VALUE
B	empty	HLA-E	Notch3	CD1b	CD20	CD31	CD51/CD61	CD69	CD87	CD111	CD146	CD178		B	2.82	12.23	1.79	2.53	1.91	4.71	86.02	2.51	3.22	11.25	58.64	2.58		B	0.81	64.16	1.47	1.4	1.45	14.57	99.58	1.02	1.92	37.35	76.06	1.48		GREATER THAN
C	empty	iNKT	ROR-1	CD4	CD23	CD33	CD55 (DAF)	CD73	CD90	CD114	CD158a/h (KIR2DL1/DS1)	CD180 (RP105)		C	2.53	3.61	25.47	2.29	1.7	2.51	80.68	98.53	98.08	39.79	3.16	2.66		C	0.94	5.14	47.82	1.3	0.57	1.15	90.52	96.67	99.52	76.59	4.48	1.76		5.5
D	empty	Jagged2	Siglec-8	CD5	CD24	CD35	CD56	CD74	CD93	CD117	CD158e (KIR3DL1)	CD197 (CCR7)		D	1.74	8.1	3.59	3.72	2.48	1.8	3.83	3.86	4.74	3.14	1.7	21.99		D	1.09	14.37	4.52	5.58	1.57	1.43	7.01	5.07	9.8	4.38	1.39	34.46
E	mIgG1 – isotype control	KIR2D	Siglec-10	CD6	CD25	CD39	CD58 (LFA-3)	CD79a	CD95	CD133/1	CD158f (KIR2DL5)	CD200		E	1.81	3.2	2.29	1.96	2.45	3.55	98.17	2.13	98.63	2.04	3.76	20.06		E	1.8	4.31	1.37	1.23	1.03	5.75	99.88	1.51	99.88	0.85	7.73	56.59
F	DLL1	LAP (TGF-β1)	TCR-Vδ2	CD9	CD27	CD40	CD61	CD80	CD97	CD134 (OX40)	CD158i (KIR2DS4)	CD203c		F	2.26	8.7	2.94	70.98	2.35	12.54	91.51	4.12	37.36	2.18	2.52	1.84		F	1.95	13.96	1.98	82.45	1.28	24.77	99.75	5.2	65.1	2.27	2.99	1.28
G	DLL4	Melanoma (MCSP)	TCRγ/δ	CD10	CD28	CD43	CD62L	CD83	CD101	CD137	CD163	CD205		G	2.74	5.82	5.4	92.39	2.61	5	2.88	1.92	2.17	2.13	3.16	1.73		G	1.63	25.62	17.39	99.67	2.25	24.97	1.99	1.99	1.31	1.05	3.18	1.23
H	DR3	MSCA-1 (W8B2)	TIM-3	CD18	CD29	CD44	CD63	CD84	CD105	CD141 (BDCA-3)	CD165	CD206		H	5.4	32.74	5.18	11.7	98.71	98.67	98.42	5.39	95.96	3.1	3.27	1.84		H	5	66.74	12.43	27.44	99.18	96.61	99.45	9.61	99.89	5.83	2.37	1.11
Plate 2:														Plate 2:														Plate 2:
	1	2	3	4	5	6	7	8	9	10	11	12			1	2	3	4	5	6	7	8	9	10	11	12			1	2	3	4	5	6	7	8	9	10	11	12
A	CD207 (Langerin)	CD263 (TRAIL-R3)	CD303 (BDCA-2)	CD337 (NKp30)	PTK7 (CCK-4)	CD32	CD99	CD284	CD11c	CD133/2	O4	CD49f		A	1.57	4	2.67	2.48	99.42	2.28	58.19	1.86	2.59	2.47	1.76	77.55		A	1.29	4.38	1.76	1.94	99.78	1.51	94.6	1.34	2.17	1.05	0.97	93.16
B	CD209 (DC-SIGN)	CD268	CD304 (BDCA-4/Neuropilin-1)	mIgG2a – isotype control	CD1c (BDCA-1)	CD34	CD123	mIgG2b – isotype control	CD25	CD193	PSA-NCAM	rIgG2b – isotype control		B	1.38	1.91	2.08	1.86	2.08	2.62	2.1	2.25	1.92	3.43	1.66	2.75		B	1.3	1.66	14.02	1.34	1.27	1.36	1.87	1.16	1.11	4.3	1.15	1.85
C	CD218 (IL-18Rα)	CD271 (LNGFR)	CD309 (VEGFR-2/KDR)	CLEC9A	CD3	CD36	CD127	FcεRIα	CD45RA	CD266 (FN14)	Slan (M-DC8)	CX3CR1		C	3.89	3.48	1.7	1.91	2.79	1.8	1.9	1.21	2.34	91.49	1.87	1.44		C	12.62	2.2	1.13	1.45	2.38	1.96	1.28	0.9	1.81	98.76	1.15	1.55
D	CD226 (DNAM-1)	CD273 (B7-DC)	CD314 (NKG2D)	CRTAM	CD4	CD38	CD152	Perforin	CD49d	CD276	CD15	LGR5		D	2	67.38	1.94	1.97	2.25	1.88	2.11	2.66	6.82	97.89	12	1.69		D	1.46	95	1.06	2.59	1.05	1.54	0.84	2.18	64.14	99.81	1.83	1.14
E	CD229 (Ly-9)	CD275 (B7-H2)	CD324 (E-Cadherin)	GLAST	CD8	CD45	CD154	TCRα/β	CD49e	CD279	CD16	CD11b		E	2.16	2.92	1.54	2.7	1.7	3.18	1.68	2.05	98.04	1.61	1.88	2.31		E	1.31	3.81	1.18	1.74	0.85	2.2	1.36	1.21	99.49	1.29	1.49	1.07
F	CD231 (TALLA)	CD283	CD326 (EpCAM)	HLA-DR	CD14	CD45RO	CD158b (KIR2DL2/DL3)	TdT	CD66abce	CD338 (ABCG2)	CD57	rIgM – isotype control a		F	2.11	2.57	1.82	5.25	2.43	2.89	2.13	2.05	2.94	2.07	2.7	1.49		F	1.34	2.79	2.15	7.54	1.44	1.79	1.37	1.42	1.99	1.65	1.32	1
G	CD253	CD300e (IREM-2)	CD335 (NKp46)	MICA/MICB	CD21	CD71	empty	CD1d	CD68	mIgM – isotype control	rIgG2a- isotype control	CLA		G	2.24	1.75	1.87	1.91	2.1	66.58	1	2.4	3.7	1.85	2.44	5		G	2.16	1.44	1.06	1.73	1	96.77	0.5	1.65	2.45	1.27	1.82	1.64
H	CD262	CD300f (IREM-1)	CD336 (NKp44)	Notch2	CD26	CD88 (C5AR)	CD323 (JAM3)	CD2	CD85j (ILT2)	A2B5	Galectin 3	hIgG – isotype control		H	96.7	2.73	1.89	6.19	17.39	2.4	1.4	1.81	4.76	4.84	5.49	1.37		H	99.64	4.34	1.56	51.93	63.6	2.84	0.67	1.25	7.03	5.1	11.81	0.82
Plate 3:														Plate 3:														Plate 3:
	1	2	3	4	5	6	7	8	9	10	11	12			1	2	3	4	5	6	7	8	9	10	11	12			1	2	3	4	5	6	7	8	9	10	11	12
A	CD27	HLA Class I B8	HLA-DR, DP, DQ	CD41b	CD52	CD79b	CD96 (TACTILE)	CD126 (IL-6Ra)	CD156c (ADAM10)	CD159c (NKG2C)	CD191 (CCR1)	CD213α2 (IL-13Rα2)		A	1.7	8.45	9.77	2.58	1.95	4.94	13.14	2.18	97.93	1.78	4.31	4.29		A	1.6	1.86	9.15	1.86	1.79	7.18	43.46	3.17	99.97	1.24	6.31	5
B	REA Control (I)	HLA Class I Bw4	KLRG1 (MAFA)	CD42a	CD53	CD82	CD100	CD132	CD158e1/e2	CD162	CD192 (CCR2)	CD217 (IL-17RA)		B	NA	2.43	3.5	1.55	1.55	91.21	2.63	23.13	1.9	1.97	4.07	70.18		B	NA	4.8	17.02	1.51	1.21	99.32	3.41	37.09	0.96	2	6.87	95.65
C	CCR10	HLA Class I Bw6	SSEA-1	CD42b	CD54 (ICAM-1)	CD85a (ILT5)	CD104 (Integrin β4)	CD131	CD150 (SLAM)	CD171 (L1CAM)	CD194 (CCR4)	CD220		C	6.57	3.09	17.05	3.19	19.54	1.55	1.73	2.9	4.19	1.13	6.64	1.95		C	33.59	78.29	1.6	3.33	36.92	1.68	1.42	2.99	8.6	1.04	23.27	1.83
D	CLIP	HLA-A2 A28	SSEA-4	CD45RB	CD56	CD85d (ILT4)	CD106	CD137L (4-1BBL)	CD151	CD172a (SIRPα)	CD196 (CCR6)	CD221 (IGF-1R)		D	2.51	98.47	20.56	1.69	7.92	3.21	14.08	15.04	98.02	5.72	2.94	3.95		D	3.43	1.9	37.59	1.37	12.98	3.98	57.34	63.46	98.84	19.32	3.17	13.14
E	DCIR	HLA-A9	TCR-Vα7.2	CD46	CD66b	CD85h (ILT1)	CD110	CD138 (44F9)	CD156a (ADAM8)	CD177	CD197 (CCR7)	CD222		E	4.66	1.92	1.99	98.12	1.84	1.93	2.53	1.85	1.78	2	3.52	91.3		E	11.63	3.96	1.68	99.78	1.5	1.86	2.62	1.77	1.36	1.15	8.69	99.52
F	Fibroblast	HLA-ABC	TCR-Vδ1	CD47	CD62E (E-Selectin)	CD85k (ILT3)	CD116	CD147	CD158a (KIR2DL1)	CD182 (CXCR2)	CD202b (TIE-2)	CD230 (PrP)		F	97.85	2.86	2.45	98.11	1.9	1.46	2.3	98.16	2.83	6.09	2.83	93.7		F	99.6	99.83	3.06	99.88	1.47	1.48	1.89	89.29	8.6	16.99	4.28	99.63
G	fMLP receptor	HLA-B12	CD13	CD49b	CD70	CD89	CD119	CD144 (VE-Cadherin)	CD158b2 (KIR2DL3)	CD183 (CXCR3)	CD208 (DC-LAMP)	CD235a (Glycophorin A)		G	10.24	98.17	92.59	79.58	2.01	1.52	77.85	2.46	2.22	2.4	1.79	1.59		G	20.31	83.35	61.54	99.43	1.19	1.4	96.7	1.55	1.37	2.14	1.05	1.48
H	GARP (LRRC32)	HLA-DQ	CD22	CD51	CD72	CD94	CD122 (IL-2Rβ)	CD148	CD159a (NKG2A)	CD185 (CXCR5)	CD212	CD238 (KEL)		H	8.45	92.7	2.35	98.55	2.23	2	2.04	14.33	1.95	1.79	1.61	1.69		H	20.81	2.33	1.22	99.91	1.07	1.5	1.57	62.95	1.44	1.26	1.51	1.22
Plate 4:														Plate 4:														Plate 4:
	1	2	3	4	5	6	7	8	9	10	11	12			1	2	3	4	5	6	7	8	9	10	11	12			1	2	3	4	5	6	7	8	9	10	11	12
A	CD239 (BCAM)	CD298	CD184	CD49c (ITGA3)	CD234	HLA-B7,B27	HLA-DM	CD353 (SLAMF8)	CD48	CD7				A	35.17	98.37	5.89	97.75	3	2.38	1.65	2.06	1.18	1.76				A	69.3	7.66	99.78	3.06	2.81	1.29	2.08	1.16	0.93
B	CD240DCE	CD312 (EMR2)	DCIR	CD62P	CD295	Syk	Galectin-9	CD120A (TNF-R1)	CD66acde	CD155				B	3.26	15.3	3.67	2.46	2.21	1.53	1.52	3.43	1.92	98.07				B	2.65	9.6	0.63	1.08	1.18	1.45	72.33	1.6	99.78
C	CD244 (2B4)	CD317 (BST2)	DR3	CD98	CD352	TIM-1	CD181 (CXCR1)	CD307A (FCRL1)	CD66c	ACSA2				C	2.41	6.3	1.72	97.95	2.39	2.5	1.85	2.42	1.94	2.12				C	1.58	0.71	64.22	1.81	2.33	1.45	2.73	1.66	3.19
D	CD258 (LIGHT)	CD318 (CDCP1)	IFN α/β	CD140b	CD103	CD158b2	Notch1	INTEGRIN B7	CD135	CD81				D	4.62	58.12	45.19	97.49	2.4	1.44	2.59	2.03	2.06	98.06				D	8.11	96.61	99.86	1.36	1.21	3.23	1.46	1.64	99.48
E	CD269 (BCMA)	CD319 (CRACC)	IL-12Rb 2	CD172b	CD107	CD255	CD340	CD166	CD246					E	3.15	8.79	1.68	1.95	6.05	1.96	95.65	98.48	1.65					E	3.52	1.43	1.54	1.51	2	99.68	99.77	1.03
F	CD270 (HVEM)	CD328 (Siglec-7)	CD11a (ITGAL)	CD181 (CD128a)	CD170	CD307e (FcRL5)	CD195 (CCR5)	CD310 (VEGFR-3)	CD344					F	7.37	2.72	2.35	1.89	1.53	2.45	7.18	2.32	2.06					F	15.87	1.87	1.02	1.12	2.2	33.7	2.78	1.39
G	CD278 (ICOS)	CD354 (TREM-1)	CD37	CD201	CD233	Siglec-5 / Siglec-14	CD286 (TLR6)	PSMA	CLEC12A					G	2.64	2.31	1.54	83.91	2.15	2.25	1.65	1.68	3.77					G	2.06	2.58	97.74	1.43	2.26	1.27	0.93	5.56
H	CD282 (TLR2)	CD360 (IL-21R)	CD41a (ITGA2b)	CD223	CD256	IFNAR2	SSEA-5	CD16	CX3CR1					H	3.09	2.38	1.58	1.91	2.01	34.97	1.16	1.63	1.65					H	3.99	0.75	1.64	1.5	93.75	0.94	1.3	0.94
