# Supplementary material for: Global phenotypic characterisation of human platelet lysate expanded MSCs by high-throughput flow cytometry
Source: Sci Rep. 2018 Mar 2;8:3907. doi: 10.1038/s41598-018-22326-5 (PMC5834600; doi:10.1038/s41598-018-22326-5)
Supplement: Supplementary file 3 — Supplementary Table S2 [file 41598_2018_22326_MOESM3_ESM.xlsx]

## Sheet: Sup. S2 - % expression 
Supplementary Table S2: Percentage of cells expressing the positively detected surface markers.
% Expression	FCS							PLT							Fold increase		p-value
Antibody specificity	MSC1	MSC2	MSC3	AVERAGE	95% CI	SEM	%CV	MSC1	MSC2	MSC3	AVERAGE	95% CI	SEM	%CV	MSC-FCS/MSC-PLT	MSC-PLT/MSC-FCS
CD47	98.3	99.81	99.95	99.3533	1.03528	0.528215	0.92085	99.9	99.97	99.97	99.9467	0.0457325	0.0233333	0.0404361	0.994035	1.006	0.355	Similar Expression between MSC-FCS and MSC-PLT (FI< 1.5; % Expression >70%)				CUTOFF
CD29	98.71	99.9	100	99.5367	0.812092	0.41434	0.720999	99.9	99.9	99.91	99.9033	0.00653321	0.00333333	0.00577909	0.996312	1.0037	0.4726					>5.5% expression on at least 2 samples
CD95	98.63	99.8	100	99.4767	0.837399	0.427252	0.743916	99.88	99.98	99.99	99.95	0.0688317	0.0351188	0.0608581	0.995246	1.00478	0.3416
CD63	98.5	100	99.9	99.4667	0.949004	0.484195	0.843146	99.9	99.98	99.98	99.9533	0.0522657	0.0266667	0.0462096	0.995107	1.00492	0.283					Differentially expressed markers
CD44	98.67	99.59	99.89	99.3833	0.719366	0.36703	0.639659	99.9	99.89	99.94	99.91	0.0299389	0.0152753	0.0264813	0.994715	1.00531	0.784					>1.5 FI
CD73	98.53	99.6	100	99.3767	0.86003	0.438799	0.764789	99.8	100	99.96	99.92	0.119756	0.061101	0.105915	0.994543	1.00549	0.4226					p-value <0.05
CD98	98.1	100	100	99.3667	1.24131	0.633333	1.10396	99.9	99.97	100	99.9567	0.0580685	0.0296273	0.0513383	0.994057	1.00598	0.4252
CD298	98.5	99.7	99.85	99.35	0.837297	0.4272	0.744773	100	99.76	99.84	99.8667	0.138282	0.0705534	0.122365	0.994808	1.00522	0.4252
CD46	98.4	99.7	99.92	99.34	0.929555	0.474271	0.82692	99.78	99.96	99.95	99.8967	0.114471	0.0584047	0.101265	0.994405	1.00563	0.2759
CD166	98.6	99.62	99.6	99.2733	0.659952	0.336716	0.587479	99.9	99.87	99.95	99.9067	0.0457325	0.0233333	0.0404523	0.993649	1.00639	0.171
CD147	98.3	99.54	99.95	99.2633	0.972132	0.495995	0.865464	99.8	99.72	99.92	99.8133	0.11391	0.0581187	0.100853	0.994465	1.00557	0.3909
CD151	98.4	99.6	99.97	99.3233	0.928751	0.473861	0.826343	99.8	99.76	99.93	99.83	0.100578	0.051316	0.0890333	0.994902	1.00512	0.3892
CD90	98.6	100	99.48	99.36	0.800792	0.408575	0.712231	100	99.96	99.79	99.9167	0.126177	0.0643774	0.111598	0.994412	1.00562	0.3145
CD49c (ITGA3)	98.1	99.8	99.86	99.2533	1.13076	0.576927	1.00678	99.78	99.95	100	99.91	0.130501	0.0665833	0.11543	0.993394	1.00665	0.3266
CD51	98.55	98.83	100	99.1267	0.87039	0.444085	0.775954	100	99.94	99.9	99.9467	0.0569552	0.0290593	0.0503591	0.991776	1.00829	0.223
CD49e	98.3	99.44	99.9	99.2133	0.932123	0.475582	0.830263	100	99.9	100	99.9667	0.0653321	0.0333333	0.0577543	0.992441	1.00762	0.2518
CD140b	97.9	99.72	99.94	99.1867	1.26704	0.64646	1.12888	100	99.94	99.96	99.9667	0.0345705	0.0176383	0.0305607	0.992155	1.00791	0.3439
CD156c (ADAM10)	97.93	98.9	99.97	98.9333	1.15468	0.589133	1.03141	99.97	99.89	100	99.9533	0.0643447	0.0328295	0.056889	0.98976	1.01035	0.2305
CD276	98.1	98.9	100	99	1.07946	0.550757	0.963575	99.9	99.89	100	99.93	0.0688317	0.0351188	0.0608702	0.990663	1.00943	0.2149
HLA Class I Bw6	98.47	99.47	98.5	98.8133	0.643745	0.328448	0.57572	100	99.81	100	99.9367	0.124131	0.0633333	0.109766	0.988749	1.01138	0.1107
CD105	94.5	99.67	99.91	98.0267	3.45874	1.76469	3.11807	99.89	99.91	100	99.9333	0.0663049	0.0338296	0.0586337	0.980599	1.01978	0.3911
HLA-ABC	98.4	97.1	99.64	98.38	1.43725	0.733303	1.29103	99.9	99.7	100	99.8667	0.172853	0.0881917	0.152956	0.98506	1.01517	0.142
CD58 (LFA-3)	97.8	*	*	97.8	*	0	0	99.88	*	*	99.88	*	0	0	0.979175	1.02127	low n
CD155	98.2	*	*	98.2	*	0	0	99.9	*	*	99.9	*	0	0	0.982983	1.01731	low n
CD81	98.06	*	*	98.06	*	0	0	99.6	*	*	99.6	*	0	0	0.984538	1.0157	low n
CD230 (PrP)	90.5	99.53	100	96.6767	6.05886	3.09131	5.53837	99.3	99.91	99.98	99.73	0.423249	0.215948	0.375045	0.968375	1.03266	0.397
PTK7 (CCK-4)	89.2	99.3	99.78	96.0933	6.7608	3.44945	6.21752	99.7	99.79	99.9	99.7967	0.113347	0.0578312	0.100371	0.96162	1.03991	0.3904
CD13	92.59	99.5	99.86	97.3167	4.63652	2.36562	4.21035	99.1	99.6	99.88	99.5267	0.447132	0.228133	0.397016	0.977213	1.02332	0.4138
CD262	94.6	95.8	98.3	96.2333	2.13607	1.08985	1.96156	99.8	99	99.9	99.5667	0.558198	0.2848	0.495435	0.966406	1.03476	0.0853
CD49a	93.9	95.2	99.7	96.2667	3.44406	1.75721	3.16161	99	99	99.7	99.2333	0.457325	0.233333	0.407268	0.969789	1.03115	0.1921
CD340	92.5	94.9	98.84	95.4133	3.62223	1.84811	3.3549	99.6	99.8	99.6	99.6667	0.130664	0.0666667	0.115856	0.956967	1.04497	0.147
CD266 (FN14)	87.8	97.6	99.9	95.1	7.27126	3.7099	6.75681	99.1	99.7	99.65	99.4833	0.376723	0.192209	0.334645	0.954453	1.04772	0.337
CD61	87.5	96.1	99.6	94.4	7.04588	3.5949	6.59593	99.7	99.8	99.96	99.82	0.148406	0.0757188	0.131385	0.944306	1.05898	0.2622
CD10	90.2	94.9	94.7	93.2667	3.00741	1.53442	2.84956	99.6	99.92	99.9	99.8067	0.202845	0.103494	0.179605	0.934219	1.07041	0.045
CD82	88.7	96.2	91	91.9667	4.3479	2.21836	4.17794	99.4	99.6	99.96	99.6533	0.321126	0.163843	0.284771	0.922336	1.0842	0.0731
CD51/CD61	76.7	88.8	98	87.8333	12.0886	6.16775	12.1626	99.1	100	99.87	99.6567	0.55046	0.280852	0.488126	0.876951	1.14031	0.1839
CD201	77.4	89.4	93.9	86.9	9.6517	4.92443	9.81515	97.9	99.72	99.1	98.9067	1.04703	0.534208	0.935503	0.875726	1.14191	0.1165
CD49b	70.4	90.7	95.8	85.6333	15.2047	7.75765	15.6909	99	99.5	99.7	99.4	0.407999	0.208167	0.362732	0.854012	1.17094	0.2098
CD222	85.8	88.7	83.7	86.0667	2.84101	1.44952	2.91709	98.8	99.3	98.7	98.9333	0.363754	0.185592	0.324921	0.869703	1.14982	0.0096
CD55 (DAF)	73	89.6	90.5	84.3667	11.1508	5.68927	11.6801	87.3	94.3	90.9	90.8333	3.96109	2.021	3.85374	0.924833	1.08128	0.2562
CD273 (B7-DC)	55.7	92.5	99.8	82.6667	26.7477	13.647	28.5935	93.1	97.1	99.4	96.5333	3.60749	1.84059	3.30248	0.830215	1.20451	0.3627
CD49f	70.4	89.3	84.8	81.5	11.1718	5.7	12.1137	89.2	85	88.1	87.4333	2.4645	1.25742	2.49095	0.927584	1.07807	0.4748
CD217 (IL-17RA)	53.5	82.2	97.9	77.8667	25.4776	12.999	28.9148	92.3	98.6	99.5	96.8	4.43922	2.26495	4.0527	0.780493	1.28124	0.221
CD99	44.6	95.2	95.6	78.4667	33.1895	16.9337	37.379	92.1	98.7	97.7	96.1667	4.02522	2.05372	3.69895	0.770287	1.29822	0.357
CD9	64.3	75.7	96.3	78.7667	18.3531	9.364	20.5911	78.3	83.7	97.2	86.4	11.016	5.6205	11.2673	0.902803	1.10766	0.1813
CD146	47.5	88	99.2	78.2333	30.7775	15.7031	34.766	70.4	77.3	87	78.2333	9.43659	4.81468	10.6595	0.956766	1.04519	0.99
CD119	63.6	68.9	91.19	74.5633	16.5675	8.45295	19.6356	93.2	97	91.26	93.82	3.304	1.68574	3.11212	0.785329	1.27335	0.1824
Fibroblast	97	63	75.2	78.4	19.4909	9.94451	21.9699	99.7	95.6	99.5	98.2667	2.61573	1.33458	2.35234	0.785449	1.27316	0.1556
CD71	56.3	85.6	66.6	69.5	16.8196	8.58157	21.3866	95	96.8	93.8	95.2	1.70866	0.87178	1.5861	0.719258	1.39032	0.0843
CD274 (PD-L1)	*	51.7	86.9	69.3	34.4954	17.6	35.9165	*	73.6	95.8	84.7	17.7634	11.1	18.5334	0.79824	1.25276	low n
HLA-B12	95.4	71.7	44.3	70.4667	28.9373	14.7642	36.2899	97.8	98.7	95.6	97.3667	1.80463	0.920748	1.63791	0.689899	1.44949	0.197
CD239 (BCAM)	23.9	54.8	85.9	54.8667	35.0792	17.8979	56.5007	60.8	67.4	83.1	70.4333	12.9626	6.61371	16.264	0.691304	1.44654	0.3103	Variable expression
GARP (LRRC32)	8.45	54.5	88.5	50.4833	45.4624	23.1956	79.5825	20.81	29.8	56.4	35.67	20.9421	10.685	51.8836	1.05231	0.950292	0.393
CD172a (SIRPα)	2.11	68.5	94.9	55.17	54.1007	27.6029	86.6588	11	80.9	51.2	47.7	39.6974	20.2541	73.5455	0.670208	1.49207	0.7206
CD142	13.2	21.2	50.3	28.2333	22.0936	11.2724	69.1538	20.9	31.7	56.4	36.3333	20.5925	10.5066	50.0859	0.722211	1.38464	0.0243
LAP (TGF-β1)	3.07	10.3	59.2	24.19	34.5522	17.629	126.227	6.8	8.16	38.8	17.92	20.4765	10.4474	100.979	0.954455	1.04772	0.4791
DCIR	4.66	11.7	12.45	9.60333	4.86293	2.48113	44.7495	11.63	8.13	16.2	11.9867	4.57931	2.33642	33.7609	0.762404	1.31164	0.531
SSEA-4	16.1	22.7	12.8	17.2	5.70414	2.91033	29.3072	32.7	21.9	21.5	25.3667	7.1901	3.66848	25.0486	0.67227	1.4875	0.2459
fMLP receptor	4.34	11.9	45.5	20.58	24.7929	12.6497	106.462	20.31	15.4	46.1	27.27	18.661	9.52109	60.4731	0.546226	1.83074	0.2919
CD318 (CDCP1)	48.3	65	61.4	58.2333	9.9453	5.07423	15.0924	93.9	98.4	99.1	97.1333	3.19326	1.62925	2.90522	0.594883	1.681	0.0083
IFNa/b receptor	21	44.3	88.3	51.2	38.6736	19.7318	66.7509	92.6	95.9	98.8	95.7667	3.51035	1.79103	3.23928	0.45408	2.20225	0.1315
IFNAR2	15.2	51.5	84	50.2333	38.9463	19.8709	68.5152	85.9	96.7	97.6	93.4	7.36748	3.75899	6.97084	0.432866	2.31018	0.1205
CD148	5.48	68.9	86.1	53.4933	48.048	24.5148	79.3759	44	86.7	70	66.9	24.3496	12.4235	32.1646	0.495615	2.0177	0.4884
CD97	28.4	49.2	45.8	41.1333	12.6258	6.44188	27.1256	55.4	79.2	68.8	67.8	13.5015	6.88864	17.598	0.596268	1.6771	0.0057
CD137L (4-1BBL)	6.03	53.5	63.9	41.1433	34.9099	17.8115	74.9828	47.7	92.1	69.5	69.7667	25.1226	12.8179	31.8221	0.407196	2.45582	0.1314
ROR-1	14.8	25.9	49.8	30.1667	20.2394	10.3264	59.2901	33.3	71.4	77.1	60.6	26.9472	13.7488	39.2965	0.470469	2.12554	0.062
CD54 (ICAM-1)	12.4	38.6	21.8	24.2667	15.0196	7.66319	54.6966	31.9	61	39.9	44.2667	17.0116	8.67954	33.961	0.512221	1.95228	0.04
CD195 (CCR5)	4.45	39.6	51.4	31.8167	27.6374	14.101	76.7635	25.7	68.4	58.2	50.7667	25.2337	12.8746	43.9253	0.445693	2.2437	0.0991
KLRG1 (MAFA)	1.01	35.4	91.8	42.7367	51.8691	26.4643	107.256	9.62	75.6	94.6	59.94	50.4708	25.7509	74.4109	0.362682	2.75723	0.277
CD26	11.8	37.7	15.2	21.5667	15.927	8.12616	65.2624	56.6	84.8	68.9	70.1	15.9986	8.16272	20.1687	0.27345	3.65697	0.003
CD96 (TACTILE)	4.62	*	33.3	18.96	28.1059	14.34	106.961	30.2	*	51.55	40.875	20.9226	10.675	36.9339	0.314359	3.18108	low n
CD120A (TNF-R1)	0.98	26.7	84.75	37.4767	48.5588	24.7754	114.504	61.5	84	89.68	78.3933	16.8642	8.60434	19.0107	0.168529	5.93368	0.1513
CD132	13.8	8.4	20.4	14.2	6.80082	3.46987	42.3239	28.3	19	33.4	26.9	8.26213	4.21545	27.1426	0.508746	1.96562	0.22
CD194 (CCR4)	2.08	21.8	25.1	16.3267	14.0858	7.18675	76.2422	12.5	47.3	38.1	32.6333	20.4054	10.4111	55.2581	0.369686	2.705	0.0729
CD312 (EMR2)	8.49	8.66	26.47	14.54	11.6916	5.9652	71.0594	38.3	46.6	51.77	45.5567	7.68951	3.92329	14.9162	0.276167	3.62099	0.0138
CD319 (CRACC)	8.79	12	20.2	13.6633	6.65831	3.39716	43.0645	30.84	71.7	89.3	63.9467	33.9377	17.3155	46.9005	0.220976	4.52537	0.0731
MSCA-1 (W8B2)	29.7	8.79	7.15	15.2133	14.227	7.25879	82.6419	62	77.3	75.8	71.7	9.54364	4.86929	11.7627	0.172559	5.79513	0.0429
Notch2	1.78	19.9	8.14	9.94	10.4028	5.30765	92.4862	35.8	40.2	33.4	36.4667	3.90247	1.99109	9.45705	0.181697	5.50367	0.022
CD270 (HVEM)	2.61	6.02	16	8.21	7.87409	4.01747	84.7559	7.62	9.29	30.7	15.87	14.5638	7.43065	81.0981	0.487247	2.05235	0.1635
CD49d	2.14	17.1	5.62	8.28667	8.8585	4.51972	94.4697	54.1	71.7	57.8	61.2	10.5006	5.35755	15.1627	0.0971629	10.292	0.0002
CD317 (BST2)	2.34	8.45	11.9	7.56333	5.47833	2.79512	64.0099	9.93	34.1	64.8	36.2767	31.1183	15.877	75.8054	0.220519	4.53475	0.1611
HLA-E	5.48	3.93	12.9	7.43667	5.42532	2.76807	64.4703	50.6	70.6	90.5	70.5667	22.5752	11.5181	28.2712	0.0950721	10.5183	0.0221
CD182 (CXCR2)	1.37	5.36	17.5	8.07667	9.50663	4.85041	104.018	8.41	24	51.6	28.0033	24.7495	12.6275	78.1033	0.231076	4.32757	0.1267
CD106	7.52	6.88	5.85	6.75	0.953424	0.48645	12.4823	49.2	74.6	52.3	58.7	15.6801	8.00021	23.6061	0.116391	8.59174	0.0229
CD200	12.8	7.66	3.04	7.83333	5.52475	2.8188	62.3273	51.3	43.5	11.9	35.5667	23.609	12.0457	58.6608	0.223899	4.46629	0.0985
CD40	5.91	2.6	6.11	4.87333	2.2307	1.13813	40.4508	16.5	17.4	21	18.3	2.6945	1.37477	13.0119	0.249718	4.00452	0.0109
Melanoma (MCSP)	2.21	3.63	8.16	4.66667	3.51642	1.79412	66.5896	15.9	17.9	28.9	20.9	7.9211	4.04145	33.4928	0.199655	5.00864	0.0185
CD221 (IGF-1R)	0.98	5.05	7.85	4.62667	3.90907	1.99446	74.6652	6.23	16.8	26.4	16.4767	11.4164	5.82482	61.2314	0.241358	4.14322	0.0916
CD304 (BDCA-4/Neuropilin-1)	0.44	10.2	4.89	5.17667	5.52928	2.82111	94.3911	7.57	49.1	58	38.2233	30.4588	15.5405	70.4202	0.100597	9.94064	0.1351
CD107a	12.7	1.9	2.42	5.67333	6.89229	3.51654	107.359	4.23	7.24	11.2	7.55667	3.95577	2.01829	46.2608	0.554232	1.8043	0.7575
CCR10	2.89	2.94	3.92	3.25	0.657197	0.335311	17.87	22	4.25	6.43	10.8933	10.954	5.58888	88.8637	0.381215	2.62319	0.3125
CD197 (CCR7)	14.6	3.2	0.99	6.26333	8.26492	4.21687	116.613	25.9	5.09	2.56	11.1833	14.4929	7.39449	114.524	0.515577	1.93957	0.2615
CD31	2.1	2.56	1.29	1.98333	0.727596	0.371229	32.4196	10.2	18.1	13.2	13.8333	4.51265	2.30241	28.8282	0.141709	7.05669	0.0311
CD111	4.9	1.79	0.68	2.45667	2.47542	1.26299	89.046	24.6	4.9	2.22	10.5733	13.8293	7.05588	115.585	0.281422	3.55338	0.2985
CD114	27.6	0.33	1.03	9.65333	17.5919	8.97561	161.045	64.9	1.05	1.92	22.6233	41.4333	21.1398	161.847	0.41544	2.40709	0.3967
CD56	1.56	8.93	10.5	5.80333	3.76954	1.35996	57.4015	5.13	11.3	8.66	7.92833	3.18417	1.6246	35.4917	0.654653	1.52753	0.0991
	4.78	5.34	3.71					10.7	7.28	4.5
