# Supplementary material for: Global phenotypic characterisation of human platelet lysate expanded MSCs by high-throughput flow cytometry
Source: Sci Rep. 2018 Mar 2;8:3907. doi: 10.1038/s41598-018-22326-5 (PMC5834600; doi:10.1038/s41598-018-22326-5)
Supplement: Supplementary file 4 — Supplementary Table S3 [file 41598_2018_22326_MOESM4_ESM.xlsx]

## Sheet: Sheet1
Supplementary Table S3: Summary of signal intensity values estimated by assessment of raw fluorescence intensity and calculation of stain index
Antibody Specificity	Raw fluorescence intensity estimated as Median fluorescence intensity of the %positive populations						Stain index values for each analysed marker
	MSC-FCS			MSC-PLT			MSC-FCS			MSC-PLT
	MSC1	MSC2	MSC3	MSC1	MSC2	MSC3	MSC1	MSC2	MSC3	MSC1	MSC2	MSC3
HLA-E	838	730	454	5219	224	372	2.76103	3.24038	2.13864	4.22526	5.1427	5.97002
LAP (TGF-β1)	837	774	541	9189	636	2744	2.75759	3.45192	2.62305	3.47577	3.65063	2.276
MCSP	848	722	465	762	140	132	2.79552	3.20192	2.19989	3.80431	4.30143	2.62425
MSCA-1 (W8B2)	6264	1981	781	6340	11400	7320	21.4714	9.25481	3.95935	19.9953	34.1903	23.4203
ROR-1	920	781	504	270	472	248	3.04379	3.48558	2.41704	3.83511	5.74587	3.4949
CD9	2328	2987	4133	3521	6271	2950	7.89897	14.0913	22.6231	15.4778	25.6348	28.3581
CD10	7766	4587	2135	9839	10800	4586	26.6507	21.7837	11.4983	49.9234	93.5395	51.1442
CD29	44700	60900	69800	40900	35700	33000	154.009	292.519	388.252	534.841	766.619	662.898
CD31	991	688	494	310	1261	223	3.28862	3.03846	2.36136	4.6154	5.76175	2.78595
CD40	899	750	456	664	1161	133	2.97138	3.33654	2.14978	4.03018	4.41254	2.46256
CD44	80000	238000	168000	55900	58100	68400	275.733	1143.96	935.023	1057.43	3714.24	2139.27
CD49a	3617	5048	5963	2697	3967	2152	12.3438	24	32.8124	26.1657	39.5554	23.4825
CD51/CD61	1412	1752	1481	1291	6337	6582	4.74034	8.15385	7.8569	16.6893	41.0316	21.6665
CD55	1799	2376	2218	1717	2001	1281	6.07483	11.1538	11.9605	12.7674	23.4284	9.47749
CD56	862	1191	512	348	321	99.2	2.84379	5.45673	2.46158	6.39158	7.47603	3.81828
CD61	1983	2329	2953	2292	12300	11700	6.70931	10.9279	16.0529	28.9994	65.6983	42.1019
CD63	70000	28300	9415	44300	55400	50700	241.251	135.788	52.0329	376.73	947.571	661.654
CD73	64400	70900	44000	57400	55400	51800	221.94	340.596	244.6	827.449	1423.76	869.366
CD90	46700	43400	49400	45000	48700	30900	160.906	208.385	274.666	516.361	795.19	460.162
CD95	35400	32300	17300	20100	16400	16400	121.94	155.019	95.936	293.568	401.54	216.38
	1305	1318	695	2258	829	1451	4.37138	6.06731	3.48051	6.44292	9.36492	4.70137
CD105	5239	24500	27600	8086	15700	8509	17.9369	117.519	153.286	101.33	317.413	133.047
CD107a	1083	766	650	199	937	3809	3.60586	3.41346	3.22996	3.5271	3.69825	2.31331
CD111	847	610	406	3269	63.7	300	2.79207	2.66346	1.87138	3.51684	3.3173	1.86555
CD114	1101	43.7	409	17500	45.5	43.1	3.66793	-0.0591346	1.88808	5.20062	3.95222	2.03968
CD142	1159	961	922	515	1022	10500	3.86793	4.35096	4.74443	4.78994	5.80937	4.37799
CD146	1537	8715	12800	1032	2882	1542	5.17138	41.6298	70.8803	7.65441	11.349	8.90535
CD197	915	774	516	376	3976	3586	3.02655	3.45192	2.48385	4.27659	4.63476	1.96505
CD200	1318	1008	514	6696	2564	7802	4.41621	4.57692	2.47272	13.2807	12.6983	4.45261
CD218	854	704	419	355	210	65	2.81621	3.11538	1.94376	3.84538	4.06333	2.21381
CD262	2574	2302	1684	2820	4038	4952	8.74724	10.7981	8.98719	22.6133	38.4919	22.3631
CD273 (B7-DC)	1352	3570	3105	4593	10700	11500	4.53345	16.8942	16.8992	12.562	26.984	15.3357
CD304 (BDCA-4/Neuropilin-1)	894	724	420	101	220	172	2.95414	3.21154	1.94933	3.29097	4.74587	2.89789
Notch2	829	594	354	174	709	90.4	3.28566	3.17057	2.51983	4.63185	1.83301	1.394
PTK7	2503	15300	11400	4780	11000	5565	10.1463	89.3722	93.8091	49.5049	65.8345	27.8582
CD26	1148	1009	533	6528	11300	17800	4.59303	5.60317	3.99917	9.88566	7.57072	4.18995
CD71	1758	1160	585	2072	4101	4073	7.09303	6.48828	4.42893	18.8958	8.38294	4.64945
CD99	1175	3300	1242	5395	3763	1440	4.70369	19.0322	9.85868	15.7232	11.8777	7.80366
CD49d	817	583	365	467	394	550	0.0760684	2.65055	0.234234	5.40607	6.5679	5.43368
CD49e	14500	21800	23900	23400	29900	31000	1.40503	109.483	17.4131	225.866	402.322	355.31
CD266 (FN14)	2106	17500	12700	16800	12500	16700	0.201263	87.8318	9.23788	40.8245	126.435	87.1486
CD276	8474	23300	15500	9517	6981	3594	0.819755	117.036	11.2817	67.6655	106.42	126.673
Galectin 3	843	39.2	365	92.7	82.4	153	3.21653	-0.157207	2.11633	2.06931	0.520922	0.207388
CD49f	1838	2319	958	4895	15400	11400	7.22863	10.1122	6.15034	8.08546	1.63794	0.617702
CCR10	879	714	346	325	216	59.4	2.90241	3.16346	1.53731	3.64004	3.79349	1.95261
DCIR	928	790	505	661	313	5324	3.07138	3.42991	2.42261	5.38542	8.01571	3.40784
Fibroblast	2661	845	547	1848	455	536	9.04724	3.68692	2.65646	26.5867	11.4125	9.53968
fMLP receptor	935	670	466	284	1622	1270	3.09552	2.86916	2.20546	3.92752	4.07921	2.8357
GARP	861	1173	809	151	353	169	2.84034	5.21963	4.11526	3.60924	4.85698	2.81082
HLA Class I Bw6	32600	21300	5769	88200	51400	62400	112.285	99.271	31.7322	397.264	576.143	457.674
HLA-ABC	9182	2072	1965	16200	5714	8208	31.5334	9.42056	10.5518	87.6031	47.4443	50.0372
HLA-B12	4971	2081	686	80300	25200	37200	17.0128	9.46262	3.4304	56.8023	75.2221	47.4626
HLA-DR, DP, DQ	3698	29800	384	35000	18700	13400	12.6231	138.991	1.74889	35.7242	13.5237	4.88794
KLRG1 (MAFA)	806	711	679	118	5613	217	2.65069	3.06075	3.39143	3.47577	6.07921	4.37799
SSEA-4	1598	1104	527	1416	794	406	5.38172	4.8972	2.5451	8.88645	7.53952	3.91779
CD13	252000	218000	117000	69200	51600	59600	868.837	1018.43	651.058	2145.72	4158.68	3171.6
CD46	13900	14900	19300	5995	8396	6642	47.8024	69.3645	107.072	92.8495	142.746	96.3556
CD47	17300	10800	8453	9949	9017	15000	59.5266	50.2056	46.6765	118.003	169.793	112.749
CD49b	1767	3142	1441	13600	10400	6097	5.96448	14.4206	7.63419	33.3834	43.857	35.6342
CD51	9341	5566	5700	8806	5649	5617	32.0817	25.7477	31.348	108.763	128.143	97.2014
CD54 (ICAM-1)	1503	1821	600	33500	20800	17000	5.05414	8.24766	2.95156	7.52094	15.6348	6.30585
CD56	1396	1042	643	1002	1568	347	4.68517	4.60748	3.19098	9.91314	13.8729	5.32326
CD82	4080	3184	1326	16300	33200	22500	13.9403	14.6168	6.99388	98.5168	417.413	226.331
CD96 (TACTILE)	831	*	347	256	*	14500	2.7369	*	1.54287	3.90698	*	3.17152
CD106	1021	809	372	695	1082	456	3.39207	3.51869	1.68207	6.13491	12.476	4.25361
CD119	1163	958	742	836	375	282	3.88172	4.21495	3.7422	6.77146	9.68238	5.67152
CD132	896	720	371	361	239	284	2.96103	3.1028	1.6765	4.5538	4.33317	2.38794
CD137L (4-1BBL)	844	793	467	382	872	3527	2.78172	3.44393	2.21102	3.94805	8.06333	2.73619
CD147	129000	92800	114000	73900	73900	63200	444.699	433.383	634.355	1077.96	1650.75	1074.59
CD148	825	946	664	1303	281	273	2.71621	4.15888	3.30791	3.75298	7.58714	3.34565
CD156c (ADAM10)	5271	5240	6615	2888	3002	5992	18.0472	24.2243	36.4427	46.1041	77.0951	64.7138
CD151	29500	108000	86300	44000	58300	29200	101.596	504.411	480.123	530.734	1557.1	579.565
CD172a (SIRPα)	874	1196	1128	196	4820	7408	2.88517	5.3271	5.89143	3.70164	7.65063	2.82326
CD182 (CXCR2)	778	741	375	197	4197	3553	2.55414	3.20093	1.69878	3.23963	4.11095	2.64913
CD194 (CCR4)	834	651	377	153	291	3751	2.74724	2.78037	1.70991	3.35257	4.85698	2.30087
CD217 (IL-17RA)	1059	1147	1082	6719	623	6064	3.5231	5.09813	5.6353	7.85975	14.5237	10.0248
CD221 (IGF-1R)	786	677	360	101	8396	6693	2.58172	2.90187	1.61526	3.4039	4.42841	2.08943
CD222	1793	1575	864	1580	1351	7047	6.05414	7.09813	4.42149	17.2335	27.3649	15.7959
CD230 (PrP)	3236	13100	8579	7993	26400	14000	11.03	60.9533	47.3781	33.9583	249.159	51.5049
CD239 (BCAM)	1045	1114	1291	598	839	541	3.47483	4.94393	6.799	6.25811	8.68238	5.7959
CD270 (HVEM)	817	712	391	2408	559	1673	2.68862	3.06542	1.78786	3.4039	4.26968	2.31331
CD298	20800	18800	36200	11700	47400	36900	71.5955	87.5888	201.17	204.246	307.889	313.395
CD312 (EMR2)	976	733	470	1263	3895	405	3.2369	3.16355	2.22773	5.7345	7.92048	5.64664
CD317 (BST2)	1311	1145	411	6730	9713	11900	4.39207	5.08879	1.89922	4.32793	5.87286	3.25858
CD318 (CDCP1)	1605	1676	747	5811	8594	8300	5.40586	7.57009	3.77004	32.7263	68.9205	60.9203
CD319 (CRACC)	788	805	383	6628	9099	10000	2.58862	3.5	1.74332	3.39363	5.99984	4.36555
IFNa/b receptor	843	754	544	3779	230	5609	2.77828	3.26168	2.63976	5.41622	8.19032	6.60435
CD49c (ITGA3)	15100	23000	30500	18500	18800	22400	51.9403	107.215	169.433	163.178	290.428	335.783
CD98	13900	173000	207000	83400	82200	65400	47.8024	808.15	1152.17	201.166	2619	343.246
CD140b	5321	15200	13600	7733	12400	7138	18.2197	70.7664	75.3346	107.737	314.238	145.485
CD201	2198	3197	2233	5595	7756	6863	7.45069	14.6776	12.044	40.1493	125.032	98.4327
IFNAR2	853	749	517	237	261	5513	2.81276	3.23832	2.48942	4.94394	8.9046	5.75858
CD340	1748	1796	1784	838	792	765	5.89897	8.13084	9.54399	14.9542	23.9998	17.7611
CD195 (CCR5)	1229	917	578	439	894	856	4.10931	4.02336	2.82906	4.62567	7.85698	3.24614
CD120A (TNF-R1)	827	699	591	251	286	301	2.7231	3.00467	2.90145	4.44086	7.12683	6.67898
CD166	34900	62500	75400	25300	27700	22000	120.216	291.794	419.433	351.063	719	364.39
CD155	13100	*	*	10400	*	*	45.0438	*	*	118.003	*	*
CD81	17400	*	*	11200	*	*	59.8714	*	*	132.377	*	*
CD274 (PD-L1)	*	901	747	*	3515	834	*	3.9486	3.77004	*	7.4919	7.69888
CD58 (LFA-3)	4319	*	*	2775	*	*	14.7645	*	*	36.2992	*	*
*Missing values due to technical issues
