# Supplementary material for: Global phenotypic characterisation of human platelet lysate expanded MSCs by high-throughput flow cytometry
Source: Sci Rep. 2018 Mar 2;8:3907. doi: 10.1038/s41598-018-22326-5 (PMC5834600; doi:10.1038/s41598-018-22326-5)
Supplement: Supplementary file 5 — Supplementary Table S5 [file 41598_2018_22326_MOESM5_ESM.xlsx]

## Sheet: Sheet1
Supplementary Table S5: Information of antibodies used for lyoplate analysis of MSCs
Plate No.	Plate ID	Antibody	Clone	Isotype control	Supplier
Plate 1	E1	mIgG1 – isotype control	IS5-21F5		MiltenyiBiotec
	F1	DLL1	MHD1-314	mouse IgG1	MiltenyiBiotec
	G1	DLL4	MHD4-46	mouse IgG1	MiltenyiBiotec
	H1	DR3	JD3	mouse IgG1k	MiltenyiBiotec
	A2	GITR	DT5D3	mouse IgG1	MiltenyiBiotec
	B2	HLA-E	3D12	mouse IgG1	MiltenyiBiotec
	C2	iNKT	6B11	mouse IgG1	MiltenyiBiotec
	D2	Jagged2	MHJ2-523	mouse IgG1	MiltenyiBiotec
	E2	KIR2D	NKVFS1	mouse IgG1	MiltenyiBiotec
	F2	LAP (TGF-β1)	CH6-17E5.1	mouse IgG1	MiltenyiBiotec
	G2	Melanoma (MCSP)	EP-1	mouse IgG1	MiltenyiBiotec
	H2	MSCA-1 (W8B2)	W8B2	mouse IgG1	MiltenyiBiotec
	A3	NKp80	4A4.D10	mouse IgG1	MiltenyiBiotec
	B3	Notch3	MHN3-21	mouse IgG1	MiltenyiBiotec
	C3	ROR-1	2A2	mouse IgG1	MiltenyiBiotec
	D3	Siglec-8	7C9	mouse IgG1	MiltenyiBiotec
	E3	Siglec-10	5G6	mouse IgG1κ	MiltenyiBiotec
	F3	TCR-Vδ2	123R3	mouse IgG1	MiltenyiBiotec
	G3	TCRγ/δ	11F2	mouse IgG1	MiltenyiBiotec
	H3	TIM-3	F38-2E2	mouse IgG1	MiltenyiBiotec
	A4	CD1a	HI149	mouse IgG1	MiltenyiBiotec
	B4	CD1b	SN13	mouse IgG1	MiltenyiBiotec
	C4	CD4	M-T466	mouse IgG1	MiltenyiBiotec
	D4	CD5	UCHT2	mouse IgG1	MiltenyiBiotec
	E4	CD6	M-T411	mouse IgG1	MiltenyiBiotec
	F4	CD9	SN4 C3-3A2	mouse IgG1	MiltenyiBiotec
	G4	CD10	97C5	mouse IgG1	MiltenyiBiotec
	H4	CD18	TS1/18	mouse IgG1κ	MiltenyiBiotec
	A5	CD19	LT19	mouse IgG1	MiltenyiBiotec
	B5	CD20	LT20	mouse IgG1	MiltenyiBiotec
	C5	CD23	M-L23.4	mouse IgG1	MiltenyiBiotec
	D5	CD24	32D12	mouse IgG1	MiltenyiBiotec
	E5	CD25	3G10	mouse IgG1	MiltenyiBiotec
	F5	CD27	M-T271	mouse IgG1	MiltenyiBiotec
	G5	CD28	15E8	mouse IgG1	MiltenyiBiotec
	H5	CD29	TS2/16	mouse IgG1κ	MiltenyiBiotec
	A5	CD30	Ki-2	mouse IgG1	MiltenyiBiotec
	B6	CD31	AC128	mouse IgG1	MiltenyiBiotec
	C6	CD33	AC104.3E3	mouse IgG1	MiltenyiBiotec
	D6	CD35	E11	mouse IgG1	MiltenyiBiotec
	E6	CD39	MZ18-23C8	mouse IgG1	MiltenyiBiotec
	F6	CD40	HB14	mouse IgG1	MiltenyiBiotec
	G6	CD43	DF-T1	mouse IgG1	MiltenyiBiotec
	H6	CD44	DB105	mouse IgG1	MiltenyiBiotec
	A7	CD49a	TS2/7	mouse IgG1κ	MiltenyiBiotec
	B7	CD51/CD61	23C6	mouse IgG1κ	MiltenyiBiotec
	C7	CD55 (DAF)	JS11	mouse IgG1κ	MiltenyiBiotec
	D7	CD56	AF12-7H3	mouse IgG1	MiltenyiBiotec
	E7	CD58 (LFA-3)	TS2/9	mouse IgG1κ	MiltenyiBiotec
	F7	CD61	Y2/51	mouse IgG1	MiltenyiBiotec
	G7	CD62L	145/15	mouse IgG1	MiltenyiBiotec
	H7	CD63	H5C6	mouse IgG1	MiltenyiBiotec
	A8	CD64	10.1.1	mouse IgG1	MiltenyiBiotec
	B8	CD69	FN50	mouse IgG1	MiltenyiBiotec
	C8	CD73	AD2	mouse IgG1	MiltenyiBiotec
	D8	CD74	5-329	mouse IgG1	MiltenyiBiotec
	E8	CD79a	HM47	mouse IgG1	MiltenyiBiotec
	F8	CD80	2D10	mouse IgG1	MiltenyiBiotec
	G8	CD83	HB15	mouse IgG1	MiltenyiBiotec
	H8	CD84	MZ18-21F6	mouse IgG1	MiltenyiBiotec
	A9	CD86	FM95	mouse IgG1	MiltenyiBiotec
	B9	CD87	VIM5	mouse IgG1	MiltenyiBiotec
	C9	CD90	DG3	mouse IgG1	MiltenyiBiotec
	D9	CD93	VIMD2	mouse IgG1	MiltenyiBiotec
	E9	CD95	DX2	mouse IgG1	MiltenyiBiotec
	F9	CD97	VIM3b	mouse IgG1	MiltenyiBiotec
	G9	CD101	BB27	mouse IgG1	MiltenyiBiotec
	H9	CD105	43A4E1	mouse IgG1	MiltenyiBiotec
	A10	CD107a	H4A3	mouse IgG1	MiltenyiBiotec
	B10	CD111	R1.302	mouse IgG1	MiltenyiBiotec
	C10	CD114	LMM741	mouse IgG1	MiltenyiBiotec
	D10	CD117	A3C6E2	mouse IgG1	MiltenyiBiotec
	E10	CD133/1	AC133	mouse IgG1	MiltenyiBiotec
	F10	CD134 (OX40)	ACT35	mouse IgG1	MiltenyiBiotec
	G10	CD137	4B4-1	mouse IgG1	MiltenyiBiotec
	H10	CD141 (BDCA-3)	AD5-14H12	mouse IgG1	MiltenyiBiotec
	A11	CD142	HTF-1	mouse IgG1	MiltenyiBiotec
	B11	CD146	541-10B2	mouse IgG1	MiltenyiBiotec
	C11	CD158a/h (KIR2DL1/DS1)	11PB6	mouse IgG1	MiltenyiBiotec
	D11	CD158e (KIR3DL1)	DX9	mouse IgG1	MiltenyiBiotec
	E11	CD158f (KIR2DL5)	UP-R1	mouse IgG1	MiltenyiBiotec
	F11	CD158i (KIR2DS4)	JJC11.6	mouse IgG1	MiltenyiBiotec
	G11	CD163	GHI/61.1	mouse IgG1	MiltenyiBiotec
	H11	CD165	SN2	mouse IgG1	MiltenyiBiotec
	A12	CD169 (Siglec-1)	7-239	mouse IgG1	MiltenyiBiotec
	B12	CD178	NOK-1	mouse IgG1	MiltenyiBiotec
	C12	CD180 (RP105)	MHR73-11	mouse IgG1κ	MiltenyiBiotec
	D12	CD197 (CCR7)	FR 11-11E8	mouse IgG1	MiltenyiBiotec
	E12	CD200	OX-104	mouse IgG1	MiltenyiBiotec
	F12	CD203c	FR 3-16A11	mouse IgG1	MiltenyiBiotec
	G12	CD205	HD30	mouse IgG1κ	MiltenyiBiotec
	H12	CD206	DCN228	mouse IgG1	MiltenyiBiotec
Plate 2	A1	CD207 (Langerin)	MB22-9F5	mouse IgG1	MiltenyiBiotec
	B1	CD209 (DC-SIGN)	DCN47.5	mouse IgG1	MiltenyiBiotec
	C1	CD218 (IL-18Rα)	H44	mouse IgG1κ	MiltenyiBiotec
	D1	CD226 (DNAM-1)	DX11	mouse IgG1	MiltenyiBiotec
	E1	CD229 (Ly-9)	Hly9.1.25	mouse IgG1	MiltenyiBiotec
	F1	CD231 (TALLA)	SN1a	mouse IgG1	MiltenyiBiotec
	G1	CD253	RIK-2.1	mouse IgG1	MiltenyiBiotec
	H1	CD262	DJR2-4	mouse IgG1	MiltenyiBiotec
	A2	CD263 (TRAIL-R3)	DJR3	mouse IgG1κ	MiltenyiBiotec
	B2	CD268	11C1	mouse IgG1	MiltenyiBiotec
	C2	CD271 (LNGFR)	ME20.4-1.H4	mouse IgG1	MiltenyiBiotec
	D2	CD273 (B7-DC)	MIH18	mouse IgG1	MiltenyiBiotec
	E2	CD275 (B7-H2)	MIH12	mouse IgG1	MiltenyiBiotec
	F2	CD283	TLR 3.7	mouse IgG1	MiltenyiBiotec
	G2	CD300e (IREM-2)	UP-H2	mouse IgG1κ	MiltenyiBiotec
	H2	CD300f (IREM-1)	UP-D2	mouse IgG1	MiltenyiBiotec
	A3	CD303 (BDCA-2)	AC144	mouse IgG1	MiltenyiBiotec
	B3	CD304 (BDCA-4/Neuropilin-1)	AD5-17F6	mouse IgG1	MiltenyiBiotec
	C3	CD309 (VEGFR-2/KDR)	ES8-20E6	mouse IgG1	MiltenyiBiotec
	D3	CD314 (NKG2D)	BAT221	mouse IgG1	MiltenyiBiotec
	E3	CD324 (E-Cadherin)	67A4	mouse IgG1	MiltenyiBiotec
	F3	CD326 (EpCAM)	HEA-125	mouse IgG1	MiltenyiBiotec
	G3	CD335 (NKp46)	9E2	mouse IgG1	MiltenyiBiotec
	H3	CD336 (NKp44)	2,29	mouse IgG1	MiltenyiBiotec
	A4	CD337 (NKp30)	AF29-4D12	mouse IgG1	MiltenyiBiotec
	B4	mIgG2a – isotype control	S43.10		MiltenyiBiotec
	C4	CLEC9A	8F9	mouse IgG2a	MiltenyiBiotec
	D4	CRTAM	Cr24.1	mouse IgG2a	MiltenyiBiotec
	E4	GLAST	ACSA-1	mouse IgG2a	MiltenyiBiotec
	F4	HLA-DR	AC122	mouse IgG2a	MiltenyiBiotec
	G4	MICA/MICB	6D4	mouse IgG2a	MiltenyiBiotec
	H4	Notch2	MHN2-25	mouse IgG2a	MiltenyiBiotec
	A5	PTK7 (CCK-4)	188B	mouse IgG2a	MiltenyiBiotec
	B5	CD1c (BDCA-1)	AD5-8E7	mouse IgG2a	MiltenyiBiotec
	C5	CD3	BW264/56	mouse IgG2a	MiltenyiBiotec
	D5	CD4	VIT4	mouse IgG2a	MiltenyiBiotec
	E5	CD8	BW135/80	mouse IgG2a	MiltenyiBiotec
	F5	CD14	TÜK4	mouse IgG2a	MiltenyiBiotec
	G5	CD21	HB5	mouse IgG2a	MiltenyiBiotec
	H5	CD26	FR10-11G9	mouse IgG2a	MiltenyiBiotec
	A5	CD32	2E1	mouse IgG2a	MiltenyiBiotec
	B6	CD34	AC136	mouse IgG2a	MiltenyiBiotec
	C6	CD36	AC106	mouse IgG2a	MiltenyiBiotec
	D6	CD38	IB6	mouse IgG2a	MiltenyiBiotec
	E6	CD45	5B1	mouse IgG2a	MiltenyiBiotec
	F6	CD45RO	UCHL1	mouse IgG2a	MiltenyiBiotec
	G6	CD71	AC102	mouse IgG2a	MiltenyiBiotec
	H6	CD88 (C5AR)	S5/1	mouse IgG2a	MiltenyiBiotec
	A7	CD99	3B2/TA8	mouse IgG2a	MiltenyiBiotec
	B7	CD123	AC145	mouse IgG2a	MiltenyiBiotec
	C7	CD127	MB15-18C9	mouse IgG2a	MiltenyiBiotec
	D7	CD152	BNI3	mouse IgG2a	MiltenyiBiotec
	E7	CD154	5C8	mouse IgG2a	MiltenyiBiotec
	F7	CD158b (KIR2DL2/DL3)	DX27	mouse IgG2a	MiltenyiBiotec
	H7	CD323 (JAM3)	REA429	mouse IgG2a	MiltenyiBiotec
	A8	CD284	HTA125	mouse IgG2a	MiltenyiBiotec
	B8	mIgG2b – isotype control	IS6-11E5.11		MiltenyiBiotec
	C8	FcεRIα	CRA1	mouse IgG2b	MiltenyiBiotec
	D8	Perforin	delta G9	mouse IgG2b	MiltenyiBiotec
	E8	TCRα/β	BW242/412	mouse IgG2b	MiltenyiBiotec
	F8	TdT	19-3	mouse IgG2b	MiltenyiBiotec
	G8	CD1d	51,1	mouse IgG2b	MiltenyiBiotec
	H8	CD2	LT2	mouse IgG2b	MiltenyiBiotec
	A9	CD11c	MJ4-27G12	mouse IgG2b	MiltenyiBiotec
	B9	CD25	4E3	mouse IgG2b	MiltenyiBiotec
	C9	CD45RA	T6D11	mouse IgG2b	MiltenyiBiotec
	D9	CD49d	MZ18-24A9	mouse IgG2b	MiltenyiBiotec
	E9	CD49e	NKI-SAM1	mouse IgG2b	MiltenyiBiotec
	F9	CD66abce	TET2	mouse IgG2b	MiltenyiBiotec
	G9	CD68	Y1/82A	mouse IgG2b	MiltenyiBiotec
	H9	CD85j (ILT2)	GHI/75	mouse IgG2b	MiltenyiBiotec
	A10	CD133/2	293C3	mouse IgG2b	MiltenyiBiotec
	B10	CD193	5E8.4	mouse IgG2b	MiltenyiBiotec
	C10	CD266 (FN14)	ITEM-4	mouse IgG2b	MiltenyiBiotec
	D10	CD276	FM276	mouse IgG2bκ	MiltenyiBiotec
	E10	CD279	PD1.3.1.3	mouse IgG2b	MiltenyiBiotec
	F10	CD338 (ABCG2)	5D3	mouse IgG2b	MiltenyiBiotec
	G10	mIgM – isotype control	IS5-20C4		MiltenyiBiotec
	H10	A2B5	105HB29	mouse IgM	MiltenyiBiotec
	A11	O4	O4	mouse IgM	MiltenyiBiotec
	B11	PSA-NCAM	2-2B	mouse IgM	MiltenyiBiotec
	C11	Slan (M-DC8)	DD-1	mouse IgM	MiltenyiBiotec
	D11	CD15	VIMC6	mouse IgM	MiltenyiBiotec
	E11	CD16	VEP13	mouse IgM	MiltenyiBiotec
	F11	CD57	TB03	mouse IgM	MiltenyiBiotec
	G11	rIgG2a- isotype control	ES26-15B7.3		MiltenyiBiotec
	H11	Galectin 3	M3/38	rat IgG2a	MiltenyiBiotec
	A12	CD49f	GoH3	rat IgG2a	MiltenyiBiotec
	B12	rIgG2b – isotype control	ES26-13D3.4		MiltenyiBiotec
	C12	CX3CR1	2A9-1	rat IgG2b	MiltenyiBiotec
	D12	LGR5	DA03-22H2.8	rat IgG2b	MiltenyiBiotec
	E12	CD11b	M1/70.15.11.5	rat IgG2b	MiltenyiBiotec
	F12	rIgM – isotype control a	ES26-13D3.4		MiltenyiBiotec
	G12	CLA	HECA-452	rat IgM	MiltenyiBiotec
	H12	hIgG – isotype control	22F6		MiltenyiBiotec
Plate 3	A1	CD27	LG.3A10	hamster IgG	MiltenyiBiotec
	B1	REA Control (I)	REA293		MiltenyiBiotec
	C1	CCR10	REA326	recombinant human IgG1	MiltenyiBiotec
	D1	CLIP	REA296	recombinant human IgG1	MiltenyiBiotec
	E1	DCIR	REA329	recombinant human IgG1	MiltenyiBiotec
	F1	Fibroblast	REA165	recombinant human IgG1	MiltenyiBiotec
	G1	fMLP receptor	REA169	recombinant human IgG1	MiltenyiBiotec
	H1	GARP (LRRC32)	REA166	recombinant human IgG1	MiltenyiBiotec
	A2	HLA Class I B8	REA145	recombinant human IgG1	MiltenyiBiotec
	B2	HLA Class I Bw4	REA274	recombinant human IgG1	MiltenyiBiotec
	C2	HLA Class I Bw6	REA143	recombinant human IgG1	MiltenyiBiotec
	D2	HLA-A2 A28	REA142	recombinant human IgG1	MiltenyiBiotec
	E2	HLA-A9	REA127	recombinant human IgG1	MiltenyiBiotec
	F2	HLA-ABC	REA230	recombinant human IgG1	MiltenyiBiotec
	G2	HLA-B12	REA138	REA Control (S)	MiltenyiBiotec
	H2	HLA-DQ	REA303	REA Control (S)	MiltenyiBiotec
	A3	HLA-DR, DP, DQ	REA332	recombinant human IgG1	MiltenyiBiotec
	B3	KLRG1 (MAFA)	REA261	REA Control (S)	MiltenyiBiotec
	C3	SSEA-1	REA321	recombinant human IgG1	MiltenyiBiotec
	D3	SSEA-4	REA101	recombinant human IgG1	MiltenyiBiotec
	E3	TCR-Vα7.2	REA179	recombinant human IgG1	MiltenyiBiotec
	F3	TCR-Vδ1	REA173	recombinant human IgG1	MiltenyiBiotec
	G3	CD13	REA263	recombinant human IgG1	MiltenyiBiotec
	H3	CD22	REA340	recombinant human IgG1	MiltenyiBiotec
	A4	CD41b	REA336	recombinant human IgG1	MiltenyiBiotec
	B4	CD42a	REA209	recombinant human IgG1	MiltenyiBiotec
	C4	CD42b	REA185	recombinant human IgG1	MiltenyiBiotec
	D4	CD45RB	REA119	REA Control (S)	MiltenyiBiotec
	E4	CD46	REA312	recombinant human IgG1	MiltenyiBiotec
	F4	CD47	REA220	recombinant human IgG1	MiltenyiBiotec
	G4	CD49b	REA188	recombinant human IgG1	MiltenyiBiotec
	H4	CD51	REA181	recombinant human IgG1	MiltenyiBiotec
	A5	CD52	REA164	recombinant human IgG1	MiltenyiBiotec
	B5	CD53	REA259	recombinant human IgG1	MiltenyiBiotec
	C5	CD54 (ICAM-1)	REA266	recombinant human IgG1	MiltenyiBiotec
	D5	CD56	REA196	REA Control (S)	MiltenyiBiotec
	E5	CD66b	REA306	recombinant human IgG1	MiltenyiBiotec
	F5	CD62E (E-Selectin)	REA280	recombinant human IgG1	MiltenyiBiotec
	G5	CD70	REA292	recombinant human IgG1	MiltenyiBiotec
	H5	CD72	REA231	recombinant human IgG1	MiltenyiBiotec
	A5	CD79b	REA120	recombinant human IgG1	MiltenyiBiotec
	B6	CD82	REA221	recombinant human IgG1	MiltenyiBiotec
	C6	CD85a (ILT5)	REA207	recombinant human IgG1	MiltenyiBiotec
	D6	CD85d (ILT4)	REA184	recombinant human IgG1	MiltenyiBiotec
	E6	CD85h (ILT1)	REA219	recombinant human IgG1	MiltenyiBiotec
	F6	CD85k (ILT3)	REA141	recombinant human IgG1	MiltenyiBiotec
	G6	CD89	REA234	recombinant human IgG1	MiltenyiBiotec
	H6	CD94	REA113	recombinant human IgG1	MiltenyiBiotec
	A7	CD96 (TACTILE)	REA195	REA Control (S)	MiltenyiBiotec
	B7	CD100	REA316	recombinant human IgG1	MiltenyiBiotec
	C7	CD104 (Integrin β4)	REA236	recombinant human IgG1	MiltenyiBiotec
	D7	CD106	REA269	recombinant human IgG1	MiltenyiBiotec
	E7	CD110	REA250	recombinant human IgG1	MiltenyiBiotec
	F7	CD116	REA211	recombinant human IgG1	MiltenyiBiotec
	G7	CD119	REA161	recombinant human IgG1	MiltenyiBiotec
	H7	CD122 (IL-2Rβ)	REA167	recombinant human IgG1	MiltenyiBiotec
	A8	CD126 (IL-6Ra)	REA291	REA Control (S)	MiltenyiBiotec
	B8	CD132	REA313	recombinant human IgG1	MiltenyiBiotec
	C8	CD131	REA249	recombinant human IgG1	MiltenyiBiotec
	D8	CD137L (4-1BBL)	REA254	recombinant human IgG1	MiltenyiBiotec
	E8	CD138 (44F9)	REA104	REA Control (S)	MiltenyiBiotec
	F8	CD147	REA282	recombinant human IgG1	MiltenyiBiotec
	G8	CD144 (VE-Cadherin)	REA199	recombinant human IgG1	MiltenyiBiotec
	H8	CD148	REA204	REA Control (S)	MiltenyiBiotec
	A9	CD156c (ADAM10)	REA309	REA Control (S)	MiltenyiBiotec
	B9	CD158e1/e2	REA168	recombinant human IgG1	MiltenyiBiotec
	C9	CD150 (SLAM)	REA151	recombinant human IgG1	MiltenyiBiotec
	D9	CD151	REA265	recombinant human IgG1	MiltenyiBiotec
	E9	CD156a (ADAM8)	REA331	recombinant human IgG1	MiltenyiBiotec
	F9	CD158a (KIR2DL1)	REA284	recombinant human IgG1	MiltenyiBiotec
	G9	CD158b2 (KIR2DL3)	REA147	recombinant human IgG1	MiltenyiBiotec
	H9	CD159a (NKG2A)	REA110	recombinant human IgG1	MiltenyiBiotec
	A10	CD159c (NKG2C)	REA205	REA Control (S)	MiltenyiBiotec
	B10	CD162	REA319	recombinant human IgG1	MiltenyiBiotec
	C10	CD171 (L1CAM)	REA163	recombinant human IgG1	MiltenyiBiotec
	D10	CD172a (SIRPα)	REA144	recombinant human IgG1	MiltenyiBiotec
	E10	CD177	REA258	recombinant human IgG1	MiltenyiBiotec
	F10	CD182 (CXCR2)	REA208	recombinant human IgG1	MiltenyiBiotec
	G10	CD183 (CXCR3)	REA232	recombinant human IgG1	MiltenyiBiotec
	H10	CD185 (CXCR5)	REA103	recombinant human IgG1	MiltenyiBiotec
	A11	CD191 (CCR1)	REA158	recombinant human IgG1	MiltenyiBiotec
	B11	CD192 (CCR2)	REA264	recombinant human IgG1	MiltenyiBiotec
	C11	CD194 (CCR4)	REA279	recombinant human IgG1	MiltenyiBiotec
	D11	CD196 (CCR6)	REA190	recombinant human IgG1	MiltenyiBiotec
	E11	CD197 (CCR7)	REA108	recombinant human IgG1	MiltenyiBiotec
	F11	CD202b (TIE-2)	REA198	REA Control (I)	MiltenyiBiotec
	G11	CD208 (DC-LAMP)	REA295	recombinant human IgG1	MiltenyiBiotec
	H11	CD212	REA242	REA Control (S)	MiltenyiBiotec
	A12	CD213α2 (IL-13Rα2)	REA308	REA Control (S)	MiltenyiBiotec
	B12	CD217 (IL-17RA)	REA290	recombinant human IgG1	MiltenyiBiotec
	C12	CD220	REA260	recombinant human IgG1	MiltenyiBiotec
	D12	CD221 (IGF-1R)	REA271	recombinant human IgG1	MiltenyiBiotec
	E12	CD222	REA187	recombinant human IgG1	MiltenyiBiotec
	F12	CD230 (PrP)	REA203	recombinant human IgG1	MiltenyiBiotec
	G12	CD235a (Glycophorin A)	REA175	recombinant human IgG1	MiltenyiBiotec
	H12	CD238 (KEL)	REA330	recombinant human IgG1	MiltenyiBiotec
Plate 4	A1	CD239 (BCAM)	REA276	recombinant human IgG1	MiltenyiBiotec
	B1	CD240DCE	REA327	recombinant human IgG1	MiltenyiBiotec
	C1	CD244 (2B4)	REA112	recombinant human IgG1	MiltenyiBiotec
	D1	CD258 (LIGHT)	REA244	recombinant human IgG1	MiltenyiBiotec
	E1	CD269 (BCMA)	REA315	recombinant human IgG1	MiltenyiBiotec
	F1	CD270 (HVEM)	REA247	recombinant human IgG1	MiltenyiBiotec
	G1	CD278 (ICOS)	REA192	recombinant human IgG1	MiltenyiBiotec
	H1	CD282 (TLR2)	REA109	recombinant human IgG1	MiltenyiBiotec
	A2	CD298	REA217	recombinant human IgG1	MiltenyiBiotec
	B2	CD312 (EMR2)	REA302	recombinant human IgG1	MiltenyiBiotec
	C2	CD317 (BST2)	REA202	recombinant human IgG1	MiltenyiBiotec
	D2	CD318 (CDCP1)	REA194	recombinant human IgG1	MiltenyiBiotec
	E2	CD319 (CRACC)	REA150	recombinant human IgG1	MiltenyiBiotec
	F2	CD328 (Siglec-7)	REA214	recombinant human IgG1	MiltenyiBiotec
	G2	CD354 (TREM-1)	REA213	recombinant human IgG1	MiltenyiBiotec
	H2	CD360 (IL-21R)	REA233	recombinant human IgG1	MiltenyiBiotec
	A3	CD184	12G5	recombinant human IgG1	MiltenyiBiotec
	B3	DCIR	REA329	recombinant human IgG1	MiltenyiBiotec
	C3	DR3	JD3	recombinant human IgG1	MiltenyiBiotec
	D3	IFN α/β	REA124	recombinant human IgG1	MiltenyiBiotec
	E3	IL-12Rb 2	REA33	recombinant human IgG1	MiltenyiBiotec
	F3	CD11a (ITGAL)	REA378	recombinant human IgG1	MiltenyiBiotec
	G3	CD37	REA366	recombinant human IgG1	MiltenyiBiotec
	H3	CD41a (ITGA2b)	REA386	recombinant human IgG1	MiltenyiBiotec
	A4	CD49c (ITGA3)	REA360	recombinant human IgG1	MiltenyiBiotec
	B4	CD62P	REA389	recombinant human IgG1	MiltenyiBiotec
	C4	CD98	REA387	recombinant human IgG1	MiltenyiBiotec
	D4	CD140b	REA363	recombinant human IgG1	MiltenyiBiotec
	E4	CD172b	B4B6	recombinant human IgG1	MiltenyiBiotec
	F4	CD181 (CD128a)	8F1	recombinant human IgG1	MiltenyiBiotec
	G4	CD201	REA337	recombinant human IgG1	MiltenyiBiotec
	H4	CD223	REA351	recombinant human IgG1	MiltenyiBiotec
	A5	CD234	REA376	recombinant human IgG1	MiltenyiBiotec
	B5	CD295	REA361	recombinant human IgG1	MiltenyiBiotec
	C5	CD352	REA339	recombinant human IgG1	MiltenyiBiotec
	D5	CD103	Ber-ACT 8	recombinant human IgG1	MiltenyiBiotec
	E5	CD107	H4A3	recombinant human IgG1	MiltenyiBiotec
	F5	CD170	1A5	recombinant human IgG1	MiltenyiBiotec
	G5	CD233	REA368	recombinant human IgG1	MiltenyiBiotec
	H5	CD256	REA347	recombinant human IgG1	MiltenyiBiotec
	A5	HLA-B7,B27	REA176	recombinant human IgG1	MiltenyiBiotec
	B6	Syk	REA111	recombinant human IgG1	MiltenyiBiotec
	C6	TIM-1	REA384	recombinant human IgG1	MiltenyiBiotec
	D6	CD158b2	REA147	recombinant human IgG1	MiltenyiBiotec
	E6	CD255	MTW-1	recombinant human IgG1	MiltenyiBiotec
	F6	CD307e (FcRL5)	REA391	recombinant human IgG1	MiltenyiBiotec
	G6	Siglec-5 / Siglec-14	REA393	recombinant human IgG1	MiltenyiBiotec
	H6	IFNAR2	REA124	recombinant human IgG1	MiltenyiBiotec
	A7	HLA-DM	REA406	recombinant human IgG1	MiltenyiBiotec
	B7	Galectin-9	REA435	recombinant human IgG1	MiltenyiBiotec
	C7	CD181 (CXCR1)	8F1	recombinant human IgG1	MiltenyiBiotec
	D7	Notch1	REA357	recombinant human IgG1	MiltenyiBiotec
	E7	CD340	24D2	recombinant human IgG1	MiltenyiBiotec
	F7	CD195 (CCR5)	REA245	recombinant human IgG1	MiltenyiBiotec
	G7	CD286 (TLR6)	REA382	recombinant human IgG1	MiltenyiBiotec
	H7	SSEA-5	8E11	recombinant human IgG1	MiltenyiBiotec
	A8	CD353 (SLAMF8)	REA394	recombinant human IgG1	MiltenyiBiotec
	B8	CD120A (TNF-R1)	REA525	recombinant human IgG1	MiltenyiBiotec
	C8	CD307A (FCRL1)	REA440	recombinant human IgG1	MiltenyiBiotec
	D8	INTEGRIN B7	REA441	recombinant human IgG1	MiltenyiBiotec
	E8	CD166	REA442	recombinant human IgG1	MiltenyiBiotec
	F8	CD310 (VEGFR-3)	REA419	recombinant human IgG1	MiltenyiBiotec
	G8	PSMA	REA408	recombinant human IgG1	MiltenyiBiotec
	H8	CD16	REA423	recombinant human IgG1	MiltenyiBiotec
	A9	CD48	REA426	recombinant human IgG1	MiltenyiBiotec
	B9	CD66acde	REA428	recombinant human IgG1	MiltenyiBiotec
	C9	CD66c	REA414	recombinant human IgG1	MiltenyiBiotec
	D9	CD135	BV10A4H2	recombinant human IgG1	MiltenyiBiotec
	E9	CD246	REA425	recombinant human IgG1	MiltenyiBiotec
	F9	CD344	CH3A4A7	recombinant human IgG1	MiltenyiBiotec
	G9	CLEC12A	REA431	recombinant human IgG1	MiltenyiBiotec
	H9	CX3CR1	REA385	recombinant human IgG1	MiltenyiBiotec
	A10	CD7	CD7-6B7	recombinant human IgG1	MiltenyiBiotec
	B10	CD155	PV404.19	recombinant human IgG1	MiltenyiBiotec
	C10	ACSA2	IH3-18A3	recombinant human IgG1	MiltenyiBiotec
	D10	CD81	JS-81		MiltenyiBiotec
	E10	CD274		mIgG1	BD Biosciences
